# Supplementary material for: Sublethal Effects of Imidacloprid on Fecundity, Apoptosis and Virus Transmission in the Small Brown Planthopper Laodelphax striatellus
Source: Insects. 2021 Dec 17;12(12):1131. doi: 10.3390/insects12121131 (PMC8706141; doi:10.3390/insects12121131)
Supplement: Supplementary file 1 [file insects-12-01131-s001.zip]

Archive with 1 entries (1 files):
- insects-1480638-supplementary.pdf
